# Supplementary material for: Context-dependent signaling of coincident auditory and visual events in primary visual cortex
Source: eLife. 2019 May 23;8:e44006. doi: 10.7554/eLife.44006 (PMC6544434; doi:10.7554/eLife.44006)
Supplement: Source code 1. [file elife-44006-code1.zip]

Archive with 44 entries (44 files):
- av_binmatrix.m
- av_conditions.m
- av_deconvolveAndBin.m
- av_dendrogram.m
- av_displaystim.m
- av_loadA1V1.m
- av_loadCNO.m
- av_loadFirstBimodal.m
- av_loadGadBimodal.m
- av_loadGadEyeshut.m
- av_loadNewBimodal.m
- av_loadNewBimodal_100pcNeuropilCorrection.m
- av_loadNewBimodal_Neuropil.m
- av_loadNewBimodal_noNeuropilCorrection.m
- av_locateNeuron.m
- av_playEyeMovie.m
- av_popanalysis.m
- av_quadplot.m
- av_showEyeMovie.m
- av_showOnMap.m
- av_showtraces.m
- av_statsIndividualNeurons.m
- av_test.m
- e170830_manualEyeFiltering.m
- e170906_analysisGad.m
- e171009_analysisA1V1.m
- e171018_toyModel.m
- e180318_analysisCNO.m
- e180724_manualEyeFilteringCNO.m
- e181221_fig1bootstrap.m
- e190417_neuropiContaminationCheck.m
- e190506_TestGCAMP6_Thomas.m
- g150107_statsIndividualNeurons.m
- g160526_mapAllExps.m
- g160617_avgMovie.m
- g160719_eye.m
- g160831_RetinotopyRGB2polar.m
- g160901_V1border.m
- g160915_figuresMisc.m
- g160915_figuresMisc_AverageEyeMovement.m
- g160930_clusterBimodal.m
- g160930_clusterBimodal_dendrogramPanel.m
- g161010_grabEye.m
- A1_Analysis_Elife.m
