# Supplementary material for: Context-dependent signaling of coincident auditory and visual events in primary visual cortex
Source: eLife. 2019 May 23;8:e44006. doi: 10.7554/eLife.44006 (PMC6544434; doi:10.7554/eLife.44006)
Supplement: Source code 1. [file elife-44006-code1.zip › av_playEyeMovie.m]

function av_playEyeMovie(EYE,EYEFILES,tt,iexpcondrep)
% function av_showEyeMovie(EYE,EYEFILES,tt,[kexp kcond krep])

[iexp kcond krep] = dealc(iexpcondrep);
eyek = EYE{iexp};
efiles = EYEFILES{iexp};

% get movie
favi = efiles{kcond,krep};
x = fn_readmovie(favi);
x = squeeze(x(:,:,1,:));

fmat = strrep(favi,'.avi','.mat');
timevector = fn_loadvar(fmat);

x = permute(x,[3 1 2]);
x = interp1(timevector,single(x),tt,'nearest','extrap');
x = permute(x,[2 3 1]);

% display
hf = fn_figure('EyeMoviePlay','name',['EyeMovie: ' fn_fileparts(favi,'name')]);
ha = subplot(5,1,1:3,'parent',hf);
fourd(x,'2d','in',ha,'tt',tt)
ha = subplot(5,1,4:5,'parent',hf);
a = fourd(shiftdim(eyek(:,[1 2 4 3],kcond,krep),-2),'plot','proj',3,'dimsplus',4,'in',ha,'tt',tt);
set(a.D,'colorset','newmatlab','linecol',0)
