# Supplementary material for: Context-dependent signaling of coincident auditory and visual events in primary visual cortex
Source: eLife. 2019 May 23;8:e44006. doi: 10.7554/eLife.44006 (PMC6544434; doi:10.7554/eLife.44006)
Supplement: Source code 1. [file elife-44006-code1.zip › g160915_figuresMisc_AverageEyeMovement.m]

% Which conditions
%  idxcond = [1 2 6 7 19 20 21:22 23:26];
% idxcond = [1 2 5 6 7 10 19 20 27];
idxcond = [1 2 6 7 19 20];
blankcond = [5 10 27];
% idxcond = [1 2 6 7 19 20 19:26];
dosubtractblank = eval('true');
doshowcorrected = eval('false');
doxytogether = eval('true');

% Eye data
ceye1 = fn_subtract(ceye,nmean(ceye(tt<1 & tt>.5,:,:,:,:,:)));
% m = worst; mm = double(m); mm(~m) = NaN;
% ceye2 = fn_mult(ceye1,mm);
ceye2 = ceye1;

% Get eye/saccade/pupil separately
% pop = squeeze(nmean(nmean(ceyen(tok,:,idxcond,:,1),4),2)); % ntok*ncond
eye = squeeze(nmean(nmean(ceye2(tok,:,idxcond,:,2),4),2)); % ntok*ncond
nframeqpup = eval('0');
if nframeqpup
    if doxytogether, error 'not implemented yet', end
    xpupil = squeeze(nmean(nmean(abs(ceye2(tok,:,idxcond,:,3)-ceye2(tok-nframeqpup,:,idxcond,:,3)),4),2)); % ntok*ncond
    ypupil = squeeze(nmean(nmean(abs(ceye2(tok,:,idxcond,:,4)-ceye2(tok-nframeqpup,:,idxcond,:,4)),4),2)); % ntok*ncond
    xpupilblank = squeeze(nmean(nmean(abs(ceye2(tok,:,blankcond,:,3)-ceye2(tok-nframeqpup,:,blankcond,:,3)),4),2)); % ntok*ncond
    ypupilblank = squeeze(nmean(nmean(abs(ceye2(tok,:,blankcond,:,4)-ceye2(tok-nframeqpup,:,blankcond,:,4)),4),2)); % ntok*ncond
else
    if doxytogether
        xypupil = sqrt(sum(ceye2(tok,:,idxcond,:,3:4).^2,5));
        xypupil = squeeze(nmean(nmean(xypupil,4),2)); % ntok*ncond
        xypupilblank = sqrt(sum(ceye2(tok,:,blankcond,:,3:4).^2,5));
        xypupilblank = squeeze(nmean(nmean(xypupilblank,4),2)); % ntok*ncond
    else
        xpupil = squeeze(nmean(nmean(abs(ceye2(tok,:,idxcond,:,3)),4),2)); % ntok*ncond
        ypupil = squeeze(nmean(nmean(abs(ceye2(tok,:,idxcond,:,4)),4),2)); % ntok*ncond
        xpupilblank = squeeze(nmean(nmean(abs(ceye2(tok,:,blankcond,:,3)),4),2)); % ntok*ncond
        ypupilblank = squeeze(nmean(nmean(abs(ceye2(tok,:,blankcond,:,4)),4),2)); % ntok*ncond
    end
end
if dosubtractblank
    if doxytogether
        xypupil = fn_subtract(xypupil,mean(xypupilblank,2));
    else
        xpupil = fn_subtract(xpupil,mean(xpupilblank,2));
        ypupil = fn_subtract(ypupil,mean(ypupilblank,2));
    end
end
radius = squeeze(nmean(nmean(ceye2(tok,:,idxcond,:,5),4),2)); % ntok*ncond

% Display
% fn_figure('eye movement',[1167,710],'color','w')
fn_figure('eye movement','color','w')
% hold on
%set(gcf,'defaultaxescolororder',scond.colors(idxcond,:))
tsep = (ttok(end)-ttok(1))*1.2;
if doxytogether
    hl = fn_gridplot(ttok,cat(3,eye,xypupil,radius),'colrow',[tsep 2],'top','linewidth',1.5);
    set(hl(:,1),'color',fn_colorset('newmatlab',1))
    set(hl(:,2),'color',mean(fn_colorset('newmatlab',2:3)))
    set(hl(:,3),'color',fn_colorset('newmatlab',4))
else
    fn_gridplot(ttok,cat(3,eye,xpupil,ypupil,radius),'colrowc',[tsep 2],'top','linewidth',1.5)
end

% Stim
stim = [1; 2];
for k=1:length(idxcond)
    condk = idxcond(k);
    if strfind(scond.condnames{condk},'bl.'), continue, end
    xstim = (k-1)*tsep + [1 3];
    av_displaystim(scond.condnames{condk},[xstim .95])
end
set(gca,'visible','on')

% Scale
fn_plotscale('1s',{'28.5um' '1�'},[1 28.5/60],'topleft')

% Repeat to show new averages after filtering
if ~doshowcorrected, return, end
% ceye2 = fn_mult(ceye1,stillmask);
m = double(~saccades); m(~m) = NaN;
ceye2 = fn_mult(ceye1,m);

% pop = squeeze(nmean(nmean(ceyen(tok,:,idxcond,:,1),4),2)); % ntok*ncond
eye = squeeze(nmean(nmean(ceye2(tok,:,idxcond,:,2),4),2)); % ntok*ncond
if nframeqpup
    if doxytogether, error 'not implemented yet', end
    xpupil = squeeze(nmean(nmean(abs(ceye2(tok,:,idxcond,:,3)-ceye2(tok-nframeqpup,:,idxcond,:,3)),4),2)); % ntok*ncond
    ypupil = squeeze(nmean(nmean(abs(ceye2(tok,:,idxcond,:,4)-ceye2(tok-nframeqpup,:,idxcond,:,4)),4),2)); % ntok*ncond
    xpupilblank = squeeze(nmean(nmean(abs(ceye2(tok,:,blankcond,:,3)-ceye2(tok-nframeqpup,:,blankcond,:,3)),4),2)); % ntok*ncond
    ypupilblank = squeeze(nmean(nmean(abs(ceye2(tok,:,blankcond,:,4)-ceye2(tok-nframeqpup,:,blankcond,:,4)),4),2)); % ntok*ncond
else
    if doxytogether
        xypupil = sqrt(sum(ceye2(tok,:,idxcond,:,3:4).^2,5));
        xypupil = squeeze(nmean(nmean(xypupil,4),2)); % ntok*ncond
        xypupilblank = sqrt(sum(ceye2(tok,:,blankcond,:,3:4).^2,5));
        xypupilblank = squeeze(nmean(nmean(xypupilblank,4),2)); % ntok*ncond
    else
        xpupil = squeeze(nmean(nmean(abs(ceye2(tok,:,idxcond,:,3)),4),2)); % ntok*ncond
        ypupil = squeeze(nmean(nmean(abs(ceye2(tok,:,idxcond,:,4)),4),2)); % ntok*ncond
        xpupilblank = squeeze(nmean(nmean(abs(ceye2(tok,:,blankcond,:,3)),4),2)); % ntok*ncond
        ypupilblank = squeeze(nmean(nmean(abs(ceye2(tok,:,blankcond,:,4)),4),2)); % ntok*ncond
    end
end
if dosubtractblank
    if doxytogether
        xypupil = fn_subtract(xypupil,mean(xypupilblank,2));
    else
        xpupil = fn_subtract(xpupil,mean(xpupilblank,2));
        ypupil = fn_subtract(ypupil,mean(ypupilblank,2));
    end
end
radius = squeeze(nmean(nmean(ceye2(tok,:,idxcond,:,5),4),2)); % ntok*ncond

%    fn_figure('eye movement','color','w')
hold on
tsep = (ttok(end)-ttok(1))*1.2;
if doxytogether
    hl = fn_gridplot(ttok,cat(3,eye,xypupil,radius),'colrow',[tsep 2],'top','linewidth',1.5);
    %     set(hl(:,1),'color',fn_colorset('newmatlab',1))
    %     set(hl(:,2),'color',mean(fn_colorset('newmatlab',2:3)))
    %     set(hl(:,3),'color',fn_colorset('newmatlab',4))
else
    fn_gridplot(ttok,cat(3,eye,xpupil,ypupil,radius),'colrowc',[tsep 2],'top','linewidth',1.5)
end
set(hl,'color',[1 1 1]*.5,'linewidth',1.5)
hold off
