# Supplementary material for: Context-dependent signaling of coincident auditory and visual events in primary visual cortex
Source: eLife. 2019 May 23;8:e44006. doi: 10.7554/eLife.44006 (PMC6544434; doi:10.7554/eLife.44006)
Supplement: Source code 1. [file elife-44006-code1.zip › g161010_grabEye.m]

if ~exist('currentIdx','var') || ~exist('kfile','var')
    kfile = 0;
    ha = 0;
end
if (kfile~=E.kfile) || ~ishandle(ha(1))
    kfile = E.kfile;
    currentIdx = 1;
    hf = fn_figure('Grab Eye',[520,119],'color','w'); clf(hf)
    ha = axes('pos',[0 0 1 1],'parent',hf);
else
    currentIdx = currentIdx+1;
    ha(currentIdx) = axes('parent',hf);
    for i=1:currentIdx
        set(ha(i),'pos',[(i-1)/currentIdx 0 1/currentIdx 1])
    end
end

hline = findobj(E.grob.axes(1),'type','line','color','r');
if currentIdx==1
    hline0 = copyobj(hline,ha(end));
else
    hl = copyobj(hline0,ha(end));
    set(hl,'linestyle','--')
    copyobj(hline,ha(end))
end
set(ha(end),'visible','off','ydir','reverse')
axis(ha(end),'image')
axis(ha(end),axis(E.grob.axes(1)))
